# Supplementary material for: Distinctiveness centrality in social networks
Source: PLoS One. 2020 May 22;15(5):e0233276. doi: 10.1371/journal.pone.0233276 (PMC7244137; doi:10.1371/journal.pone.0233276)
Supplement: S1 File — Networks generated using the Python Networkx package [21], according to the procedure presented in the section named “A comparison with established metrics”. Files are in the Gexf format. (ZIP) [file pone.0233276.s001.zip]

Archive with 1,001 entries (1,000 files):
- S1 Networks/
- S1 Networks/Net1.gexf
- S1 Networks/Net10.gexf
- S1 Networks/Net100.gexf
- S1 Networks/Net1000.gexf
- S1 Networks/Net101.gexf
- S1 Networks/Net102.gexf
- S1 Networks/Net103.gexf
- S1 Networks/Net104.gexf
- S1 Networks/Net105.gexf
- S1 Networks/Net106.gexf
- S1 Networks/Net107.gexf
- S1 Networks/Net108.gexf
- S1 Networks/Net109.gexf
- S1 Networks/Net11.gexf
- S1 Networks/Net110.gexf
- S1 Networks/Net111.gexf
- S1 Networks/Net112.gexf
- S1 Networks/Net113.gexf
- S1 Networks/Net114.gexf
- S1 Networks/Net115.gexf
- S1 Networks/Net116.gexf
- S1 Networks/Net117.gexf
- S1 Networks/Net118.gexf
- S1 Networks/Net119.gexf
- S1 Networks/Net12.gexf
- S1 Networks/Net120.gexf
- S1 Networks/Net121.gexf
- S1 Networks/Net122.gexf
- S1 Networks/Net123.gexf
- S1 Networks/Net124.gexf
- S1 Networks/Net125.gexf
- S1 Networks/Net126.gexf
- S1 Networks/Net127.gexf
- S1 Networks/Net128.gexf
- S1 Networks/Net129.gexf
- S1 Networks/Net13.gexf
- S1 Networks/Net130.gexf
- S1 Networks/Net131.gexf
- S1 Networks/Net132.gexf
- S1 Networks/Net133.gexf
- S1 Networks/Net134.gexf
- S1 Networks/Net135.gexf
- S1 Networks/Net136.gexf
- S1 Networks/Net137.gexf
- S1 Networks/Net138.gexf
- S1 Networks/Net139.gexf
- S1 Networks/Net14.gexf
- S1 Networks/Net140.gexf
- S1 Networks/Net141.gexf
- S1 Networks/Net142.gexf
- S1 Networks/Net143.gexf
- S1 Networks/Net144.gexf
- S1 Networks/Net145.gexf
- S1 Networks/Net146.gexf
- S1 Networks/Net147.gexf
- S1 Networks/Net148.gexf
- S1 Networks/Net149.gexf
- S1 Networks/Net15.gexf
- S1 Networks/Net150.gexf
- S1 Networks/Net151.gexf
- S1 Networks/Net152.gexf
- S1 Networks/Net153.gexf
- S1 Networks/Net154.gexf
- S1 Networks/Net155.gexf
- S1 Networks/Net156.gexf
- S1 Networks/Net157.gexf
- S1 Networks/Net158.gexf
- S1 Networks/Net159.gexf
- S1 Networks/Net16.gexf
- S1 Networks/Net160.gexf
- S1 Networks/Net161.gexf
- S1 Networks/Net162.gexf
- S1 Networks/Net163.gexf
- S1 Networks/Net164.gexf
- S1 Networks/Net165.gexf
- S1 Networks/Net166.gexf
- S1 Networks/Net167.gexf
- S1 Networks/Net168.gexf
- S1 Networks/Net169.gexf
- S1 Networks/Net17.gexf
- S1 Networks/Net170.gexf
- S1 Networks/Net171.gexf
- S1 Networks/Net172.gexf
- S1 Networks/Net173.gexf
- S1 Networks/Net174.gexf
- S1 Networks/Net175.gexf
- S1 Networks/Net176.gexf
- S1 Networks/Net177.gexf
- S1 Networks/Net178.gexf
- S1 Networks/Net179.gexf
- S1 Networks/Net18.gexf
- S1 Networks/Net180.gexf
- S1 Networks/Net181.gexf
- S1 Networks/Net182.gexf
- S1 Networks/Net183.gexf
- S1 Networks/Net184.gexf
- S1 Networks/Net185.gexf
- S1 Networks/Net186.gexf
- S1 Networks/Net187.gexf
- S1 Networks/Net188.gexf
- S1 Networks/Net189.gexf
- S1 Networks/Net19.gexf
- S1 Networks/Net190.gexf
- S1 Networks/Net191.gexf
- S1 Networks/Net192.gexf
- S1 Networks/Net193.gexf
- S1 Networks/Net194.gexf
- S1 Networks/Net195.gexf
- S1 Networks/Net196.gexf
- S1 Networks/Net197.gexf
- S1 Networks/Net198.gexf
- S1 Networks/Net199.gexf
- S1 Networks/Net2.gexf
- S1 Networks/Net20.gexf
- S1 Networks/Net200.gexf
- S1 Networks/Net201.gexf
- S1 Networks/Net202.gexf
- S1 Networks/Net203.gexf
- S1 Networks/Net204.gexf
- S1 Networks/Net205.gexf
- S1 Networks/Net206.gexf
- S1 Networks/Net207.gexf
- S1 Networks/Net208.gexf
- S1 Networks/Net209.gexf
- S1 Networks/Net21.gexf
- S1 Networks/Net210.gexf
- S1 Networks/Net211.gexf
- S1 Networks/Net212.gexf
- S1 Networks/Net213.gexf
- S1 Networks/Net214.gexf
- S1 Networks/Net215.gexf
- S1 Networks/Net216.gexf
- S1 Networks/Net217.gexf
- S1 Networks/Net218.gexf
- S1 Networks/Net219.gexf
- S1 Networks/Net22.gexf
- S1 Networks/Net220.gexf
- S1 Networks/Net221.gexf
- S1 Networks/Net222.gexf
- S1 Networks/Net223.gexf
- S1 Networks/Net224.gexf
- S1 Networks/Net225.gexf
- S1 Networks/Net226.gexf
- S1 Networks/Net227.gexf
- S1 Networks/Net228.gexf
- S1 Networks/Net229.gexf
- S1 Networks/Net23.gexf
- S1 Networks/Net230.gexf
- S1 Networks/Net231.gexf
- S1 Networks/Net232.gexf
- S1 Networks/Net233.gexf
- S1 Networks/Net234.gexf
- S1 Networks/Net235.gexf
- S1 Networks/Net236.gexf
- S1 Networks/Net237.gexf
- S1 Networks/Net238.gexf
- S1 Networks/Net239.gexf
- S1 Networks/Net24.gexf
- S1 Networks/Net240.gexf
- S1 Networks/Net241.gexf
- S1 Networks/Net242.gexf
- S1 Networks/Net243.gexf
- S1 Networks/Net244.gexf
- S1 Networks/Net245.gexf
- S1 Networks/Net246.gexf
- S1 Networks/Net247.gexf
- S1 Networks/Net248.gexf
- S1 Networks/Net249.gexf
- S1 Networks/Net25.gexf
- S1 Networks/Net250.gexf
- S1 Networks/Net251.gexf
- S1 Networks/Net252.gexf
- S1 Networks/Net253.gexf
- S1 Networks/Net254.gexf
- S1 Networks/Net255.gexf
- S1 Networks/Net256.gexf
- S1 Networks/Net257.gexf
- S1 Networks/Net258.gexf
- S1 Networks/Net259.gexf
- S1 Networks/Net26.gexf
- S1 Networks/Net260.gexf
- S1 Networks/Net261.gexf
- S1 Networks/Net262.gexf
- S1 Networks/Net263.gexf
- S1 Networks/Net264.gexf
- S1 Networks/Net265.gexf
- S1 Networks/Net266.gexf
- S1 Networks/Net267.gexf
- S1 Networks/Net268.gexf
- S1 Networks/Net269.gexf
- S1 Networks/Net27.gexf
- S1 Networks/Net270.gexf
- S1 Networks/Net271.gexf
- S1 Networks/Net272.gexf
- S1 Networks/Net273.gexf
- S1 Networks/Net274.gexf
- S1 Networks/Net275.gexf
- S1 Networks/Net276.gexf
- S1 Networks/Net277.gexf
- S1 Networks/Net278.gexf
- S1 Networks/Net279.gexf
- S1 Networks/Net28.gexf
- S1 Networks/Net280.gexf
- S1 Networks/Net281.gexf
- S1 Networks/Net282.gexf
- S1 Networks/Net283.gexf
- S1 Networks/Net284.gexf
- S1 Networks/Net285.gexf
- S1 Networks/Net286.gexf
- S1 Networks/Net287.gexf
- S1 Networks/Net288.gexf
- S1 Networks/Net289.gexf
- S1 Networks/Net29.gexf
- S1 Networks/Net290.gexf
- S1 Networks/Net291.gexf
- S1 Networks/Net292.gexf
- S1 Networks/Net293.gexf
- S1 Networks/Net294.gexf
- S1 Networks/Net295.gexf
- S1 Networks/Net296.gexf
- S1 Networks/Net297.gexf
- S1 Networks/Net298.gexf
- S1 Networks/Net299.gexf
- S1 Networks/Net3.gexf
- S1 Networks/Net30.gexf
- S1 Networks/Net300.gexf
- S1 Networks/Net301.gexf
- S1 Networks/Net302.gexf
- S1 Networks/Net303.gexf
- S1 Networks/Net304.gexf
- S1 Networks/Net305.gexf
- S1 Networks/Net306.gexf
- S1 Networks/Net307.gexf
- S1 Networks/Net308.gexf
- S1 Networks/Net309.gexf
- S1 Networks/Net31.gexf
- S1 Networks/Net310.gexf
- S1 Networks/Net311.gexf
- S1 Networks/Net312.gexf
- S1 Networks/Net313.gexf
- S1 Networks/Net314.gexf
- S1 Networks/Net315.gexf
- S1 Networks/Net316.gexf
- S1 Networks/Net317.gexf
- S1 Networks/Net318.gexf
- S1 Networks/Net319.gexf
- S1 Networks/Net32.gexf
- S1 Networks/Net320.gexf
- S1 Networks/Net321.gexf
- S1 Networks/Net322.gexf
- S1 Networks/Net323.gexf
- S1 Networks/Net324.gexf
- S1 Networks/Net325.gexf
- S1 Networks/Net326.gexf
- S1 Networks/Net327.gexf
- S1 Networks/Net328.gexf
- S1 Networks/Net329.gexf
- S1 Networks/Net33.gexf
- S1 Networks/Net330.gexf
- S1 Networks/Net331.gexf
- S1 Networks/Net332.gexf
- S1 Networks/Net333.gexf
- S1 Networks/Net334.gexf
- S1 Networks/Net335.gexf
- S1 Networks/Net336.gexf
- S1 Networks/Net337.gexf
- S1 Networks/Net338.gexf
- S1 Networks/Net339.gexf
- S1 Networks/Net34.gexf
- S1 Networks/Net340.gexf
- S1 Networks/Net341.gexf
- S1 Networks/Net342.gexf
- S1 Networks/Net343.gexf
- S1 Networks/Net344.gexf
- S1 Networks/Net345.gexf
- S1 Networks/Net346.gexf
- S1 Networks/Net347.gexf
- S1 Networks/Net348.gexf
- S1 Networks/Net349.gexf
- S1 Networks/Net35.gexf
- S1 Networks/Net350.gexf
- S1 Networks/Net351.gexf
- S1 Networks/Net352.gexf
- S1 Networks/Net353.gexf
- S1 Networks/Net354.gexf
- S1 Networks/Net355.gexf
- S1 Networks/Net356.gexf
- S1 Networks/Net357.gexf
- S1 Networks/Net358.gexf
- S1 Networks/Net359.gexf
- S1 Networks/Net36.gexf
- S1 Networks/Net360.gexf
- S1 Networks/Net361.gexf
- S1 Networks/Net362.gexf
- S1 Networks/Net363.gexf
- S1 Networks/Net364.gexf
- S1 Networks/Net365.gexf
- S1 Networks/Net366.gexf
- S1 Networks/Net367.gexf
[truncated: 701 more entries]
