# Supplementary material for: Distinctiveness centrality in social networks
Source: PLoS One. 2020 May 22;15(5):e0233276. doi: 10.1371/journal.pone.0233276 (PMC7244137; doi:10.1371/journal.pone.0233276)
Supplement: S1 File — Networks generated using the Python Networkx package [21], according to the procedure presented in the section named “A comparison with established metrics”. Files are in the Gexf format. (ZIP) [file pone.0233276.s001.zip › S1 Networks/Net107.gexf]

<?xml version='1.0' encoding='utf-8'?>
<gexf version="1.2" xmlns="http://www.gexf.net/1.2draft" xmlns:xsi="http://www.w3.org/2001/XMLSchema-instance" xsi:schemaLocation="http://www.gexf.net/1.2draft http://www.gexf.net/1.2draft/gexf.xsd">
  <meta lastmodifieddate="2020-03-05">
    <creator>NetworkX 2.4</creator>
  </meta>
  <graph defaultedgetype="undirected" mode="static" name="">
    <attributes class="edge" mode="static">
      <attribute id="0" title="inverse_weight" type="double" />
    </attributes>
    <nodes>
      <node id="v0" label="v0" />
      <node id="v1" label="v1" />
      <node id="v2" label="v2" />
      <node id="v3" label="v3" />
      <node id="v4" label="v4" />
      <node id="v5" label="v5" />
      <node id="v6" label="v6" />
      <node id="v7" label="v7" />
      <node id="v8" label="v8" />
      <node id="v9" label="v9" />
      <node id="v10" label="v10" />
      <node id="v11" label="v11" />
      <node id="v12" label="v12" />
      <node id="v13" label="v13" />
      <node id="v14" label="v14" />
      <node id="v15" label="v15" />
      <node id="v16" label="v16" />
      <node id="v17" label="v17" />
      <node id="v18" label="v18" />
      <node id="v19" label="v19" />
      <node id="v20" label="v20" />
      <node id="v21" label="v21" />
      <node id="v22" label="v22" />
      <node id="v23" label="v23" />
      <node id="v24" label="v24" />
      <node id="v25" label="v25" />
      <node id="v26" label="v26" />
      <node id="v27" label="v27" />
      <node id="v28" label="v28" />
      <node id="v29" label="v29" />
      <node id="v30" label="v30" />
      <node id="v31" label="v31" />
      <node id="v32" label="v32" />
      <node id="v33" label="v33" />
      <node id="v34" label="v34" />
      <node id="v35" label="v35" />
      <node id="v36" label="v36" />
      <node id="v37" label="v37" />
      <node id="v38" label="v38" />
      <node id="v39" label="v39" />
      <node id="v40" label="v40" />
      <node id="v41" label="v41" />
      <node id="v42" label="v42" />
      <node id="v43" label="v43" />
      <node id="v44" label="v44" />
      <node id="v45" label="v45" />
      <node id="v46" label="v46" />
      <node id="v47" label="v47" />
      <node id="v48" label="v48" />
      <node id="v49" label="v49" />
    </nodes>
    <edges>
      <edge id="l1" source="v0" target="v2" weight="3.0">
        <attvalues>
          <attvalue for="0" value="0.3333333333333333" />
        </attvalues>
      </edge>
      <edge id="l2" source="v0" target="v3" weight="20.0">
        <attvalues>
          <attvalue for="0" value="0.05" />
        </attvalues>
      </edge>
      <edge id="l3" source="v0" target="v4" weight="11.0">
        <attvalues>
          <attvalue for="0" value="0.09090909090909091" />
        </attvalues>
      </edge>
      <edge id="l4" source="v0" target="v22" weight="7.0">
        <attvalues>
          <attvalue for="0" value="0.14285714285714285" />
        </attvalues>
      </edge>
      <edge id="l5" source="v0" target="v25" weight="17.0">
        <attvalues>
          <attvalue for="0" value="0.058823529411764705" />
        </attvalues>
      </edge>
      <edge id="l6" source="v1" target="v2" weight="18.0">
        <attvalues>
          <attvalue for="0" value="0.05555555555555555" />
        </attvalues>
      </edge>
      <edge id="l7" source="v1" target="v4" weight="7.0">
        <attvalues>
          <attvalue for="0" value="0.14285714285714285" />
        </attvalues>
      </edge>
      <edge id="l8" source="v1" target="v5" weight="17.0">
        <attvalues>
          <attvalue for="0" value="0.058823529411764705" />
        </attvalues>
      </edge>
      <edge id="l9" source="v1" target="v6" weight="17.0">
        <attvalues>
          <attvalue for="0" value="0.058823529411764705" />
        </attvalues>
      </edge>
      <edge id="l10" source="v1" target="v8" weight="17.0">
        <attvalues>
          <attvalue for="0" value="0.058823529411764705" />
        </attvalues>
      </edge>
      <edge id="l11" source="v1" target="v9" weight="2.0">
        <attvalues>
          <attvalue for="0" value="0.5" />
        </attvalues>
      </edge>
      <edge id="l12" source="v1" target="v12" weight="11.0">
        <attvalues>
          <attvalue for="0" value="0.09090909090909091" />
        </attvalues>
      </edge>
      <edge id="l13" source="v1" target="v14" weight="15.0">
        <attvalues>
          <attvalue for="0" value="0.06666666666666667" />
        </attvalues>
      </edge>
      <edge id="l14" source="v1" target="v16" weight="20.0">
        <attvalues>
          <attvalue for="0" value="0.05" />
        </attvalues>
      </edge>
      <edge id="l15" source="v1" target="v20" weight="4.0">
        <attvalues>
          <attvalue for="0" value="0.25" />
        </attvalues>
      </edge>
      <edge id="l16" source="v1" target="v23" weight="14.0">
        <attvalues>
          <attvalue for="0" value="0.07142857142857142" />
        </attvalues>
      </edge>
      <edge id="l17" source="v1" target="v25" weight="3.0">
        <attvalues>
          <attvalue for="0" value="0.3333333333333333" />
        </attvalues>
      </edge>
      <edge id="l18" source="v1" target="v29" weight="7.0">
        <attvalues>
          <attvalue for="0" value="0.14285714285714285" />
        </attvalues>
      </edge>
      <edge id="l19" source="v1" target="v37" weight="10.0">
        <attvalues>
          <attvalue for="0" value="0.1" />
        </attvalues>
      </edge>
      <edge id="l20" source="v1" target="v38" weight="14.0">
        <attvalues>
          <attvalue for="0" value="0.07142857142857142" />
        </attvalues>
      </edge>
      <edge id="l21" source="v1" target="v47" weight="1.0">
        <attvalues>
          <attvalue for="0" value="1.0" />
        </attvalues>
      </edge>
      <edge id="l22" source="v2" target="v3" weight="18.0">
        <attvalues>
          <attvalue for="0" value="0.05555555555555555" />
        </attvalues>
      </edge>
      <edge id="l23" source="v2" target="v5" weight="4.0">
        <attvalues>
          <attvalue for="0" value="0.25" />
        </attvalues>
      </edge>
      <edge id="l24" source="v2" target="v7" weight="8.0">
        <attvalues>
          <attvalue for="0" value="0.125" />
        </attvalues>
      </edge>
      <edge id="l25" source="v2" target="v12" weight="1.0">
        <attvalues>
          <attvalue for="0" value="1.0" />
        </attvalues>
      </edge>
      <edge id="l26" source="v2" target="v13" weight="15.0">
        <attvalues>
          <attvalue for="0" value="0.06666666666666667" />
        </attvalues>
      </edge>
      <edge id="l27" source="v2" target="v14" weight="3.0">
        <attvalues>
          <attvalue for="0" value="0.3333333333333333" />
        </attvalues>
      </edge>
      <edge id="l28" source="v2" target="v27" weight="12.0">
        <attvalues>
          <attvalue for="0" value="0.08333333333333333" />
        </attvalues>
      </edge>
      <edge id="l29" source="v2" target="v30" weight="20.0">
        <attvalues>
          <attvalue for="0" value="0.05" />
        </attvalues>
      </edge>
      <edge id="l30" source="v2" target="v34" weight="9.0">
        <attvalues>
          <attvalue for="0" value="0.1111111111111111" />
        </attvalues>
      </edge>
      <edge id="l31" source="v2" target="v44" weight="5.0">
        <attvalues>
          <attvalue for="0" value="0.2" />
        </attvalues>
      </edge>
      <edge id="l32" source="v3" target="v6" weight="17.0">
        <attvalues>
          <attvalue for="0" value="0.058823529411764705" />
        </attvalues>
      </edge>
      <edge id="l33" source="v3" target="v10" weight="17.0">
        <attvalues>
          <attvalue for="0" value="0.058823529411764705" />
        </attvalues>
      </edge>
      <edge id="l34" source="v3" target="v11" weight="18.0">
        <attvalues>
          <attvalue for="0" value="0.05555555555555555" />
        </attvalues>
      </edge>
      <edge id="l35" source="v3" target="v19" weight="6.0">
        <attvalues>
          <attvalue for="0" value="0.16666666666666666" />
        </attvalues>
      </edge>
      <edge id="l36" source="v3" target="v20" weight="12.0">
        <attvalues>
          <attvalue for="0" value="0.08333333333333333" />
        </attvalues>
      </edge>
      <edge id="l37" source="v3" target="v24" weight="4.0">
        <attvalues>
          <attvalue for="0" value="0.25" />
        </attvalues>
      </edge>
      <edge id="l38" source="v4" target="v21" weight="19.0">
        <attvalues>
          <attvalue for="0" value="0.05263157894736842" />
        </attvalues>
      </edge>
      <edge id="l39" source="v5" target="v7" weight="15.0">
        <attvalues>
          <attvalue for="0" value="0.06666666666666667" />
        </attvalues>
      </edge>
      <edge id="l40" source="v5" target="v8" weight="3.0">
        <attvalues>
          <attvalue for="0" value="0.3333333333333333" />
        </attvalues>
      </edge>
      <edge id="l41" source="v5" target="v9" weight="18.0">
        <attvalues>
          <attvalue for="0" value="0.05555555555555555" />
        </attvalues>
      </edge>
      <edge id="l42" source="v5" target="v11" weight="14.0">
        <attvalues>
          <attvalue for="0" value="0.07142857142857142" />
        </attvalues>
      </edge>
      <edge id="l43" source="v5" target="v18" weight="13.0">
        <attvalues>
          <attvalue for="0" value="0.07692307692307693" />
        </attvalues>
      </edge>
      <edge id="l44" source="v5" target="v28" weight="9.0">
        <attvalues>
          <attvalue for="0" value="0.1111111111111111" />
        </attvalues>
      </edge>
      <edge id="l45" source="v5" target="v31" weight="20.0">
        <attvalues>
          <attvalue for="0" value="0.05" />
        </attvalues>
      </edge>
      <edge id="l46" source="v5" target="v35" weight="19.0">
        <attvalues>
          <attvalue for="0" value="0.05263157894736842" />
        </attvalues>
      </edge>
      <edge id="l47" source="v5" target="v37" weight="2.0">
        <attvalues>
          <attvalue for="0" value="0.5" />
        </attvalues>
      </edge>
      <edge id="l48" source="v5" target="v43" weight="20.0">
        <attvalues>
          <attvalue for="0" value="0.05" />
        </attvalues>
      </edge>
      <edge id="l49" source="v5" target="v45" weight="13.0">
        <attvalues>
          <attvalue for="0" value="0.07692307692307693" />
        </attvalues>
      </edge>
      <edge id="l50" source="v6" target="v15" weight="14.0">
        <attvalues>
          <attvalue for="0" value="0.07142857142857142" />
        </attvalues>
      </edge>
      <edge id="l51" source="v6" target="v17" weight="12.0">
        <attvalues>
          <attvalue for="0" value="0.08333333333333333" />
        </attvalues>
      </edge>
      <edge id="l52" source="v6" target="v29" weight="11.0">
        <attvalues>
          <attvalue for="0" value="0.09090909090909091" />
        </attvalues>
      </edge>
      <edge id="l53" source="v7" target="v22" weight="6.0">
        <attvalues>
          <attvalue for="0" value="0.16666666666666666" />
        </attvalues>
      </edge>
      <edge id="l54" source="v7" target="v48" weight="4.0">
        <attvalues>
          <attvalue for="0" value="0.25" />
        </attvalues>
      </edge>
      <edge id="l55" source="v8" target="v49" weight="3.0">
        <attvalues>
          <attvalue for="0" value="0.3333333333333333" />
        </attvalues>
      </edge>
      <edge id="l56" source="v9" target="v10" weight="8.0">
        <attvalues>
          <attvalue for="0" value="0.125" />
        </attvalues>
      </edge>
      <edge id="l57" source="v9" target="v17" weight="1.0">
        <attvalues>
          <attvalue for="0" value="1.0" />
        </attvalues>
      </edge>
      <edge id="l58" source="v9" target="v27" weight="12.0">
        <attvalues>
          <attvalue for="0" value="0.08333333333333333" />
        </attvalues>
      </edge>
      <edge id="l59" source="v9" target="v30" weight="20.0">
        <attvalues>
          <attvalue for="0" value="0.05" />
        </attvalues>
      </edge>
      <edge id="l60" source="v9" target="v33" weight="6.0">
        <attvalues>
          <attvalue for="0" value="0.16666666666666666" />
        </attvalues>
      </edge>
      <edge id="l61" source="v9" target="v36" weight="13.0">
        <attvalues>
          <attvalue for="0" value="0.07692307692307693" />
        </attvalues>
      </edge>
      <edge id="l62" source="v9" target="v39" weight="3.0">
        <attvalues>
          <attvalue for="0" value="0.3333333333333333" />
        </attvalues>
      </edge>
      <edge id="l63" source="v9" target="v41" weight="3.0">
        <attvalues>
          <attvalue for="0" value="0.3333333333333333" />
        </attvalues>
      </edge>
      <edge id="l64" source="v9" target="v46" weight="8.0">
        <attvalues>
          <attvalue for="0" value="0.125" />
        </attvalues>
      </edge>
      <edge id="l65" source="v10" target="v13" weight="9.0">
        <attvalues>
          <attvalue for="0" value="0.1111111111111111" />
        </attvalues>
      </edge>
      <edge id="l66" source="v10" target="v18" weight="16.0">
        <attvalues>
          <attvalue for="0" value="0.0625" />
        </attvalues>
      </edge>
      <edge id="l67" source="v10" target="v19" weight="9.0">
        <attvalues>
          <attvalue for="0" value="0.1111111111111111" />
        </attvalues>
      </edge>
      <edge id="l68" source="v10" target="v21" weight="19.0">
        <attvalues>
          <attvalue for="0" value="0.05263157894736842" />
        </attvalues>
      </edge>
      <edge id="l69" source="v10" target="v34" weight="15.0">
        <attvalues>
          <attvalue for="0" value="0.06666666666666667" />
        </attvalues>
      </edge>
      <edge id="l70" source="v11" target="v15" weight="10.0">
        <attvalues>
          <attvalue for="0" value="0.1" />
        </attvalues>
      </edge>
      <edge id="l71" source="v11" target="v26" weight="1.0">
        <attvalues>
          <attvalue for="0" value="1.0" />
        </attvalues>
      </edge>
      <edge id="l72" source="v11" target="v31" weight="18.0">
        <attvalues>
          <attvalue for="0" value="0.05555555555555555" />
        </attvalues>
      </edge>
      <edge id="l73" source="v11" target="v36" weight="1.0">
        <attvalues>
          <attvalue for="0" value="1.0" />
        </attvalues>
      </edge>
      <edge id="l74" source="v11" target="v42" weight="9.0">
        <attvalues>
          <attvalue for="0" value="0.1111111111111111" />
        </attvalues>
      </edge>
      <edge id="l75" source="v11" target="v49" weight="14.0">
        <attvalues>
          <attvalue for="0" value="0.07142857142857142" />
        </attvalues>
      </edge>
      <edge id="l76" source="v12" target="v23" weight="11.0">
        <attvalues>
          <attvalue for="0" value="0.09090909090909091" />
        </attvalues>
      </edge>
      <edge id="l77" source="v13" target="v16" weight="2.0">
        <attvalues>
          <attvalue for="0" value="0.5" />
        </attvalues>
      </edge>
      <edge id="l78" source="v14" target="v39" weight="18.0">
        <attvalues>
          <attvalue for="0" value="0.05555555555555555" />
        </attvalues>
      </edge>
      <edge id="l79" source="v14" target="v45" weight="16.0">
        <attvalues>
          <attvalue for="0" value="0.0625" />
        </attvalues>
      </edge>
      <edge id="l80" source="v15" target="v35" weight="13.0">
        <attvalues>
          <attvalue for="0" value="0.07692307692307693" />
        </attvalues>
      </edge>
      <edge id="l81" source="v17" target="v44" weight="17.0">
        <attvalues>
          <attvalue for="0" value="0.058823529411764705" />
        </attvalues>
      </edge>
      <edge id="l82" source="v17" target="v46" weight="13.0">
        <attvalues>
          <attvalue for="0" value="0.07692307692307693" />
        </attvalues>
      </edge>
      <edge id="l83" source="v19" target="v32" weight="15.0">
        <attvalues>
          <attvalue for="0" value="0.06666666666666667" />
        </attvalues>
      </edge>
      <edge id="l84" source="v19" target="v41" weight="4.0">
        <attvalues>
          <attvalue for="0" value="0.25" />
        </attvalues>
      </edge>
      <edge id="l85" source="v20" target="v24" weight="13.0">
        <attvalues>
          <attvalue for="0" value="0.07692307692307693" />
        </attvalues>
      </edge>
      <edge id="l86" source="v20" target="v40" weight="7.0">
        <attvalues>
          <attvalue for="0" value="0.14285714285714285" />
        </attvalues>
      </edge>
      <edge id="l87" source="v20" target="v42" weight="17.0">
        <attvalues>
          <attvalue for="0" value="0.058823529411764705" />
        </attvalues>
      </edge>
      <edge id="l88" source="v21" target="v28" weight="2.0">
        <attvalues>
          <attvalue for="0" value="0.5" />
        </attvalues>
      </edge>
      <edge id="l89" source="v23" target="v26" weight="5.0">
        <attvalues>
          <attvalue for="0" value="0.2" />
        </attvalues>
      </edge>
      <edge id="l90" source="v23" target="v33" weight="6.0">
        <attvalues>
          <attvalue for="0" value="0.16666666666666666" />
        </attvalues>
      </edge>
      <edge id="l91" source="v23" target="v47" weight="13.0">
        <attvalues>
          <attvalue for="0" value="0.07692307692307693" />
        </attvalues>
      </edge>
      <edge id="l92" source="v29" target="v40" weight="19.0">
        <attvalues>
          <attvalue for="0" value="0.05263157894736842" />
        </attvalues>
      </edge>
      <edge id="l93" source="v31" target="v32" weight="1.0">
        <attvalues>
          <attvalue for="0" value="1.0" />
        </attvalues>
      </edge>
      <edge id="l94" source="v31" target="v43" weight="15.0">
        <attvalues>
          <attvalue for="0" value="0.06666666666666667" />
        </attvalues>
      </edge>
      <edge id="l95" source="v31" target="v48" weight="12.0">
        <attvalues>
          <attvalue for="0" value="0.08333333333333333" />
        </attvalues>
      </edge>
      <edge id="l96" source="v37" target="v38" weight="13.0">
        <attvalues>
          <attvalue for="0" value="0.07692307692307693" />
        </attvalues>
      </edge>
    </edges>
  </graph>
</gexf>
